# Supplementary material for: The Novel-m0230-3p miRNA Modulates the CSF1/CSF1R/Ras Pathway to Regulate the Cell Tight Junctions and Blood–Testis Barrier in Yak
Source: Cells. 2024 Aug 5;13(15):1304. doi: 10.3390/cells13151304 (PMC11311379; doi:10.3390/cells13151304)
Supplement: Supplementary file 1 [file cells-13-01304-s001.zip]

Archive with 5 entries (5 files):
- Table S1 Information on primer sequences for PCR.pdf
- Table S2 575 different expression mRNA.all.diff.annotation.xls
- Table S3 103 different expressionTestis-vs-Crypto.filter.xls
- Table S4 miRNA-mRNA.diff.aln.xls
- 伦理审查表 牦牛.pdf
